# Supplementary material for: A common monitoring framework for ending preventable maternal mortality, 2015–2030: phase I of a multi-step process
Source: BMC Pregnancy Childbirth. 2016 Aug 26;16(1):250. doi: 10.1186/s12884-016-1035-4 (PMC5002107; doi:10.1186/s12884-016-1035-4)
Supplement: Additional file 1: — Summary of feedback from stakeholders on proposed EPMM Phase 1 indicators. (XLSX 69 kb) [file 12884_2016_1035_MOESM1_ESM.xlsx]

## Sheet: Acronyms
Abbreviation	Full name
AMDD	Averting Maternal Death and Disability Program
BMGF	Bill & Melinda Gates Foundation
DHS	Demographic and Health Surveys Program
icddr,b	International Centre for Diarrhoeal Disease Research, Bangladesh
IFI	Ifakara Health Institute
LSHTM	London School Tropical Medicine and Hygiene
MCSP	Maternal and Child Survival Program
USAID	US Agency for International Development
WHO MCA	WHO Maternal, Newborn, Child and Adolescent Health Department
WHO RHR	WHO Reproductive Health and Research Department

## Sheet: Feedback on indicator categorie
Respondent	Date	Comment	Action	Status
All	2015-09-10	Unanimous support	None needed
All	2015-09-14	Unanimous support	None needed
AMDD	2015-09-14	Indicator # 9: Cesarean rate-- should be moved to the category COVERAGE: care for women with complications	Allisyn to revise
Univ of Heidelberg	written	I like the separation in coverage “for all women” and “for women with complications”.
Univ of Heidelberg	written	I would call the indicator for "Availability of functional EmOC facilities" an output indicator, in line with previous terminology (see the following references in Gabrysch et al, Tracking progress... TMIH 2011: United Nations Development Group 2005 and IHP+ 2008). It could also be called a coverage indicator, rather than input, especially if you wanted to add geography, i.e. the percentage of th…
MHTF	written	I understand the importance of using the same model as ENAP, but have some issues with their categories. I think the quality dimension should be mentioned. Although several of these indicators would measure quality of care (4 through 7, definitely), they are not clearly identified as such in the current taxonomy. The category should be explicit, considering how critical it is to be able to measur…
BMGF	written	We agree with the approach, and find it appropriate.
LSHTM	written	Yes I would agree. I always want to see contacts presented separately from interventions if possible though. I would want to separate the ‘contacts’ from the interventions. So 3,4,7 sit together (and maybe 6 – doesn’t that also link to WHO QoC metrics?) and 5,8,9 sit together.
WHO MCA	written	Good to have same structure as ENAP to facilitate harmonization.
LSHTM	2015-09-22	Questions whether we should retain so many “complementary and or overlapping Newborn indicators.” Would it be more strategic to streamline and prioritize MH-specific indicators and not duplicate what is already included in ENAP?
DHS	2015-09-22	Why is “Availability of services” separate from coverage?
DHS	2015-09-22	Category name “Inputs/counting” is confusing and vague; instead of counting perhaps we can label category as “vital statistics” and ask ENAP to consider changing.
WHO RHR	2015-09-22	It is critical to mirror ENAP for ease of harmonization.
WHO RHR	2015-09-22	Votes for retaining at least some “duplicative or complementary” NB indicators in order to harmonize NB and MH indicators.
?	2015-09-22	Groupings are not so important as long as indicators are well defined.

## Sheet: "Content of Care" category
Respondent	Date	Comment	Action	Status
Univ Heidelberg	written	In general, I like the idea of considering quality. I am worried a bit that picking out single aspects such as blood pressure will make people will focus only on these (to look good) and neglect the rest. It may be better to have a more comprehensive set of signal functions for ANC and routine delivery care (concerning routine care see our suggestion in Gabrysch et al, New signal functions, PLoS …
LSHTM	2015-09-22	It is confusing to separate "content" from “coverage” since the indicators do measure coverage of those interventions
USAID	2015-09-22	The important thing is to define these indicators.
UNFPA	2015-09-22	Capturing content of care is important, but not as a separate category.

## Sheet: Feasible vs Aspirational
Respondent	Date	Comment	Action	Status
UNICEF	2015-09-10	Prioritize indicators that can have the greatest impact on mortality and morbidity. After that, the issue of data and the limitations of household survey data are important and should be addressed.
UNFPA	2015-09-10	Indicators are important not just for measurement but for informing action at country level to improve coverage levels.	None needed
UNFPA	2015-09-10	Important to coordinate this effort with WHO QoC framework
WHO RHR	2015-09-10	Need to work as a community to achieve better coordination on meta data definitions across all instruments of collection. The better we can harmonize definitions across data systems, the better the data will be for global monitoring, whether the source is surveys, HMIS, etc.
MEASURE Evaluation	2015-09-10	Need to think about data sources for indicators. Currently global MH core indicator proposed data sources listed depend on “household surveys,” and it is difficult to measure progress using household survey data. Many of these proposed indicators, with data collected through strengthened HMIS systems (facility and community HMIS), could better drive improvement of maternal health and maternal mor…
Univ Heidelberg	written	As long as they would be straightforward to add to current large-scale tools (such as DHS and Facility surveys), I would not hesitate to propose anything that makes sense. Otherwise, we will be always restricted by what someone decided to collect in the past.
MHTF	written	I think we should definitely add new indicators hoping that their adoption will create an incentive to collect the information and, even better, improve the performance of the health system. For instance, “postnatal care for woman and baby” will probably be very low in many settings. But such an indicator would emphasize the importance of proving postnatal care and would hopefully encourage healt…
BMGF	written	Good balance as suggested. Almost all the core indicators are well selected. The exception that stands out is CS rate. We continue to find this indicator quite problematic, given the unequal and often inappropriate use of CS, the global CS epidemic and so on. Even as a summary population level indicator, it tells us very little, since the wrong women may be getting the intervention. UON, below, i…
LSHTM	written	I felt that the list of core indicators could be more ambitious. Obviously important to have a stable core set – but also important to push the boundaries with some of the intervention measurement.
MEASURE Evaluation	2015-09-22	Some proposed indicators will have auxiliary results, e.g. to improve data and record-keeping. Need to consider these secondary effects too.
MEASURE Evaluation	2015-09-22	Other data sources may be needed, e.g. individual surveys.
PopCouncil	2015-09-22	Who gets to decide what is included in a core set of MH indicators for global monitoring?
PopCouncil	2015-09-22	Balance is needed to preserve trend data and push the envelope. E.g., SBA, PNC have been collected for a long time but also have known weaknesses; we need to achieve balance between retaining some “weaker” established indicators for purposes of longevity (tracking data over time) and stronger forward-looking indicators that push us beyond 2015.
icddr,b	2015-09-22	Strengthening HMIS will be difficult but worthwhile; a limited # of new indicators are possible.
WRA	2015-09-22	This is not only a technical process but also a political process: is important to include aspirational indicators; creates an opportunity to advocate for change.
LSHTM	2015-09-22	We have reached the limits of HHS data, and need investment in better facility level data for more frequent measurement. This is something we need to promote.
?	2015-09-22	We should balance coverage and process interventions like ENAP did, and in this way be ambitious.
Univ Southampton	2015-09-22	Should all aspirational indicators get moved to another list, or is it OK for some on core list to be aspirational?—Some of those included as core indicators are aspirational.
?	2015-09-22	The recommended data collection interval is a part of feasibility.

## Sheet: #1 MMR
Respondent	Date	Comment	Action
Univ Southampton	written	Supports this indicator.
All	2015-09-22	No objections, no discussion.

## Sheet: #2 Cause of death
Respondent	Date	Comment	Action
Univ Southampton	written	Needs to be All Causes--not just Direct/Indirect as per SDG. This will include abortion-related.
AMDD	2015-09-14	There is a problem with the definition of Indicator #2 on maternal deaths by cause. In the Annex, the definition presented is really a maternal mortality ratio by cause of death, as the denominator given is per 100,000 live births. But the indictor title suggests you are trying to measure a proportion of maternal deaths by cause, in which case the denominator should be maternal deaths.	Denominator should be maternal deaths. Allisyn to change.
icddr,b	2015-09-14	Regarding the reporting of maternal deaths by cause, there is a tendency among researchers to group all the indirect causes together . Because the proportion of maternal deaths attributed to indirect causes is going up, it will be important to disaggregate the deaths due to indirect causes to understand these better. This needs more attention and discussion. It may not be too hard to get better d…
PopCouncil	2015-09-22	This is not actually a target, it’s a proportion; as some causes go down, others will rise to equal 100%.
Univ Southampton	2015-09-22	Consider an indicator to look at the cause-specific maternal mortality ratios: more meaningful and comparable across countries.
USAID	2015-09-22	Consider linking to an indicator for existence of MDSR in country? (MDSR could be a data source.)
DHS	2015-09-22	It is important to specify which deaths: is this pregnancy-related deaths or all maternal deaths?
icddr,b	2015-09-22	We need to consider MMR beyond just maternal and measure pregnancy-related deaths as well.
WHO RHR		This is the proportion of deaths registered - with cause of death using ICD-MM included. We need to differentiate between MDSR that can be used for facility or in a specific catchment area versus a confidential inquiry for coverage at population level. The definition of maternal death is evolving – we need to be clear on what we want to measure specifically as the definition is likely to change i…
Dept Health, South Africa	2015-09-22	Consider limiting the denominator to institutional maternal deaths; impossible to capture those outside facilities.
Univ Ouagadougou	2015-09-22	Important to disaggregate direct/indirect causes, to calculate case fatality rates and to inform effectiveness of complication management, facility and sub-national level.

## Sheet: #3 ANC4
Respondent	Date	Comment	Action	Status
UNFPA	2015-09-10	This should be a newborn indicator as it has more significance for newborn health and survival than for maternal.
UNFPA	2015-09-10	It only tracks the number of visits and this is not sufficient, given the current emphasis on QOC. Could we discuss an indicator that requires a minimum set of interventions to be delivered? It could include a small list of key interventions: there are about 5-6 key interventions in ANC.	(Kathleen qualifies that WHO is revising ANC guidelines through an expert consultation with updated guidelines expected in 2016. Agrees it is very important to focus on the content, and not just the number of ANC visits.)
UNFPA	2015-09-10	These interventions could be the following: estimation of the gestational age and of the delivery date; measure of the body mass index (malnutrition is becoming more and more a very important factor during pregnancy); Blood pressure measurement; Urine test (Albumin); Blood test (Syphilis and HIV); and Information provided for birth preparedness (danger signs, transportation). This makes the measu…
Univ of Heidelberg	written	I think I would prefer and indicator for "Timing of first ANC visit" because it is always a good thing for women to go early, it allows to give certain interventions in time and also to have more visits later. Having many visits is not intrinsically helpful, only if their content was meaningful, and many visits could even mean that a health problem of the woman was not dealt with sufficiently, so…
Univ of Heidelberg	written	On definition: Interesting wording. Is there any interest to lower the age range of respondents to below 15 years? For a few years now I have been collecting data on 13-49 year olds
WHO MCA	written	ANC4 – does not capture quality of care. May consider timing of first ANC visit as an alternative.
Univ of Southampton	written	If we needed to reduce the # of indicators, this would be the one to remove.
Univ Ouagadougou	2015-09-22	Keep 4 ANC visits, encourages coverage and multiple contacts over time for delivery of key interventions.
icddr,b	2015-09-22	Consider choosing at least 2 tracer quality/content indicators to link to contact indicator.
Specialist, Ghana	2015-09-22	Timing of visits is important, especially first visit.
USAID	2015-09-22	Consider also an indicator related to the timing of the last visit, when many complications can be indentified.
	2015-09-22	Content of ANC will be difficult to capture—due to limitations related to data sources
DHS	2015-09-22	Validity is a problem.
DHS	2015-09-22	Use of ANC by individual women might not be the key issue, rather availability of ANC by geographic area.
LSHTM	2015-09-22	A measure of receipt of a minimum set of specific elements of ANC might be a better indicator. Consider secondary indicators tracking delivery of key services among women who received ANC4.
Dept of Health, South Africa	2015-09-22	There is a need to improve the definition to specify who is providing the care: e.g., ANC care by a skilled attendant.
MCSP	2015-09-22	There is a recommendation to lean toward what is feasible and keep ANC4, let other elements of content of care come out in further indicator development efforts.
WHO RHR	2015-09-22	Keep ANC4. It serves as an important proxy for adequate monitoring of women in pregnancy, provides trend data.

## Sheet: ANC Content (BP, Fe)
Respondent	Date	Comment	Action	Status
Univ Heidelberg	written	I prefer iron/folate supplemenation over blood pressure measurement, because the latter alone has no benefit if it is not done correctly, interpreted correctly and acted upon. Although that is true for any screening test... Another test still far less commonly done than blood pressure and thus a bit more challenging is urine protein, could consider that (see Kyei et al, Quality of ANC in Zambia, …
USAID	2015-09-22	Caution: these measures are meant as proxies for QOC but could become an end to themselves and fulfilling them could be considered complete ANC, and dissuade full service delivery.
icddr,b	2015-09-22	Alternatively, consider urine albumin, bloody type ABO/Rh
MEASURE Evaluation	2015-09-22	Not sure indicators in this category will be helpful in global comparisons.
MCSP	2015-09-22	Not feasible or realistic for GLOBAL reporting—this was a struggle with ENAP core metrics, to translate complex clinical management issues for global monitoring. We should learn from that experience.
MCSP	2015-09-22	Caution: the evidence regarding clinical interventions may change over time.
MCSP	2015-09-22	We should focus in this core list on what we can recommend at global level; decide what to do about measures needed at other levels.
?	2015-09-22	Do we know what is the best available proxy/sentinel measure for quality/content?
WHO RHR	2015-09-22	We can recommend that it is important to track ANC content at country level, but not at the global reporting level.
LSHTM	2015-09-22	These data could be collected through either HHS and HMIS if we think they are important enough…but are they? What would we choose? E.g. A score of 5 out of 10 key elements, or a short list...
MCSP	2015-09-22	The HMIS data definitions are not standard for elements of ANC, so this would need to be done.
MEASURE Evaluation	2015-09-22	Could consider substituting the # times BP was screened as stand in for # ANC visits.
Specialist, Ghana	2015-09-22	BP has better validity than iron folate. Even if it is given at provider/facility level, this is no guarantee it was taken at patient level.
Univ Ouagadougou	2015-09-22	Some best practice ANC interventions must be context specific, e.g. malaria tx only in countries where malaria is endemic. Again, suggests a challenge for global reporting.

## Sheet: #5 Oxytocin
Respondent	Date	Comment	Action	Status
UNICEF	2015-09-10	Supports this indicator because it is the “best we have” and measures a specific and important preventive intervention for a major complication
UNICEF	2015-09-10	Prefers this indicator to that of Met Need for EmOC, which he feels is not specific enough.
UNFPA	2015-09-10	Supports this indicator b/c it is so important for reducing a major complication. Perhaps we can define the indicator as “immediately” after birth instead of “within one minute” so that details around timing that are not critical do not distract us.
UNFPA	2015-09-10	We discussed the inclusion of the indicator "Ocytocin within one minute of birth", which we think is important, but have not reached a consensus, it seems to me, some of us questioning its feasibility. I have suggested to replace the "1 minute" with "immediate" to overcome this issue. We think that this practice has demonstrated it's efficiency in saving lives and that we cannot accept to not hav…
UNFPA	2015-09-10	Also thinks that the partograph is a very important intervention that should be included in the framework.
MEASURE Evaluation	2015-09-10	Thinks it absolutely needs to be in the core list and it is the best indicator of action to address PPH; others are more difficult to capture in routine records
IFI	2015-09-10	Does not think the indicator is so good because the reality (e.g. in large hospitals in TZ) providers cannot perform this clinical intervention given the high volume of patients; also doesn’t think the documentation will reliably capture whether oxytocin administered within one minute. If women who receive oxytocin later, e.g. even 4 hours after delivery, are better off than those who didn’t get …
UNFPA	2015-09-14	The ability to provide AMSTL is already included as an EmOC signal function, so it would be captured in Met Need for EmOC (even though it measures capacity at facility level, not coverage at person level); therefore, if it were necessary to limit the total # of indicators, this one could be eliminated.
icddr,b	2015-09-14	Supports inclusion of this indicator, but would like to propose AMSTL, all 3 components, rather than just oxytocin administration that is one of the major components of AMSTL. How difficult would it be to measure all of AMSTL? There may also be scope for further discussion of the full AMSTL versus just oxytocin administration.	(Allisyn qualified that it would be difficult to capture all 3 components in an indicator at global level.)
icddr,b	2015-09-14	Another important issue with this indicator is the availability of drugs.
WHO RHR	2015-09-14	The WHO framework for QOC at facility level references oxytocin.	(Kathleen qualified that there was a lot of discussion about this and it may change.)
MCSP	2015-09-14	Would favor altering the indicator to state “uterotonic” generally and “immediately” as the time frame.
Univ Ouagadougou	2015-09-14	This tracks a very important action to prevent PPH; however, there is the problem of variability between country contexts, leading to issues of data comparability. In some high burden countries, “1 minute after delivery” will not be feasible, and it is better to express the indicator as “oxytocin immediately after delivery”.
MCSP	2015-09-14	The WHO language says “immediate” and also says “uterotonic” without specifying oxytocin.	(Kathleen added that focus on "uterotonic" is in line with evidence. WHO language refers to xoytocin as drug of 1st choice, leaving room for others; research on cord traction does not show it is a critical component.)
Univ Heidelberg	written	Would call it uterotonic to allow other drugs with the same effect in case they become available.
MHTF	written	I think this indicator is quite good and others will be even more difficult to measure. Clinical records are a very poor source of information, but a very important one for quality of care indicators. The indicators should incentivize better recording of procedures.
BMGF	written	It is very difficult to choose only one single indicator to capture the complex bundle of essential maternal care interventions. In this difficult choice, oxytocin <1 min is a good one.
LSHTM	written	Is this at the level of facility? Just noting that this data source excludes tracking delivery of misoprostol in communities – but this may not be a priority.
WHO MCA	written	Oyxtocin within one minute of birth (for facility births) is a good indicator. Will need to work on improving facility registers to ensure that it is captured across countries. Agree that indicator could be re-framed to oxytocin immediately after birth for global monitoring and reporting.
Univ Southampton	written	Strongly supports this indicator. Asks whether it is sometimes called AMSTL?
PopCouncil	2015-09-22	Would keep the “1 minute” as “immediately” is a vague term. People may still vary in their interpretation of what a minute is.
MCSP, MEASURE Evaluation	2015-09-22	HMIS data may be needed to make this an accurate indicator, given available study results on reliability of women's reports. Would correlate highly with facility delivery; hard to get valid data from women, at community level. With HMIS or facility assessment data, women are not the data source.
icddr,b	2015-09-22	Misoprostol could be considered for addition. Recommend using WHO definition, expressed as “uterotonic”; which could be disaggregated by type, e.g. oxytocin, misoprostol.
Univ Ouagadougou	2015-09-22	This indicator is important to include in the core set as it tracks a key action to prevent/treat PPH.
IFI	2015-09-22	Recommend use language “immediate” not “1 min” for timeframe for administration.
Specialist, Ghana	2015-09-22	A problem is that the quality of the uterotonic agents is not captured by this indicator: studies have found that many are no longer effective due to heat damage, etc.

## Sheet: #4 SBA
Respondent	Date	Comment	Action	Status
UNICEF	2015-09-10	WHO and UNICEF are committed to trying to improve this indicator both in terms of the definition of a skilled birth attendant and with regard to consistent measurement of this indicator across countries. Plan to convene an expert consultation meeting this year to discuss these issues and come up with recommendations to help improve the data quality and monitoring capacity.
UNICEF	2015-09-10	Facility birth coverage is not an adequate proxy for SBA coverage since the primary objective of SBA is to measure whether a birth was attended by a skilled attendant, whether at home or in facility.
UNICEF	2015-09-10	It would be good to have a research agenda related to testing innovative approaches to measurement that might combine various data sources.
UNICEF	2015-09-10	Agbessi supports keeping the SBA indicator as currently constructed, with understanding that WHO and UNICEF are currently refining.
UNFPA	2015-09-10	Supports retaining SBA as an indicator despite the problems - provided that we all commit to improving the indicator as WHO/UNICEF standardize and to strengthening capacity at country level to measure the indicator accurately. Standardization and use of this data at country level is very important
UNFPA	2015-09-10	Could we consider two indicators, one that would measure national estimates based on HMIS data and one that would measure SBA coverage through household surveys?
UNFPA	2015-09-10	Regarding the SBA indicator, I have suggested to have two indicators: Facility Birth rate (% of expected (until we have strong birth registration system) childbirth occurring at facility level. Source: national HMIS and/or household survey) and Skilled attendant at birth (% of expected childbirth attended by a SBA, at facility and household levels - international definition. Source: HMIS).
WHO RHR	2015-09-10	When WHO and UNICEF compared their approaches to measuring SBA, they found that WHO was measuring “SBA” across all resource settings while UNICEF focused primarily on lower resource settings. Because SBA is one of the MDG indicators and “doctor/nurse” is part of the definition different countries have effectively defined “skilled worker” cadres in different ways making the indicator problematic f…
MEASURE Evaluation	2015-09-10	There is typo in the question construction – should be skilled birth attendant (not skilled birth attendance)	Allisyn to revise
MEASURE Evaluation	2015-09-10	The problem is that at community level there are not really skilled attendants available, so the denominator would be facility births for the most part. Some countries provide outreach delivery services at home. They could still monitor skilled delivery through formal health system information system, covering both facility and home-based births.
IFI	2015-09-10	There is a problem with the data source for this indicator especially at household level in terms of women’s ability to differentiate between the cadre of provider who provided care at birth.
IFI	2015-09-10	Delivery at facility is a reasonable proxy given the challenges around women’s differentiation of provider skill.
IFI	2015-09-10	If these data could be collected through HMIS, it would be better, and improve accuracy. This would improve the validity, i.e., ensure it is measuring what it is supposed to measure.
AMDD	2015-09-14	One issue with this indicator has to do with determining the skill level. There is a problem with validity, based on data source
AMDD	2015-09-14	Another issue is that for out of hospital births, even with a skilled attendant there may not be a lot of infrastructure to help treat/manage complications at home
AMDD	2015-09-14	The current definition of a skilled attendant is so broad that it encompasses a person who can detect and refer complications, and someone who can treat complications…so these are distinct
AMDD	2015-09-14	Maybe it is OK to move toward encouraging facility birth as the indicator, because it is the policy of an increasing number of countries, and it has a lot of momentum behind it and investment on the part of countries
AMDD	2015-09-14	Those countries that continue to invest in SBA at home can still continue to monitor it
icddr,b	2015-09-14	One solution may be adding a related supplemental indicator to capture QOC in association with SBA, particularly in facilities, which could improve this indicator; at the same time we must recognize the difficulty to measure QOC at home deliveries
icddr,b	2015-09-14	Most countries are moving toward a policy promoting facility births for all women, although questions remain about the association between facility delivery and mortality reduction—this is not clear yet. Still, facility delivery could also be an indicator, however still using an associated QOC indicator to capture QOC in relation to the facility births.
Univ Heidelberg	written	There is a difference between “skilled attendant” and “skilled attendance”, the latter also implies a enabling environment – which probably corresponds to a health facility in most instances. If we call it “skilled birth attendance” (not “attendant”), then I don’t think facility birth is needed as a separate indicator.
MHTF	written	There is an important difference between skilled birth attendant (as it is stated in our list) and attendance (as mentioned here, attendance combining the attendant and the environment in which that person delivers services). I strongly recommend the latter, as a very well trained provider (skilled birth attendant by any definition) would not be able to save a woman’s life if s/he does not have t…
MHTF	written	In trying to address the questions above, having standard definitions would certainly help.
MHTF	written	Another problem that affects the validity of this indicator is women’s limited ability to identify the differences between skilled and unskilled providers. Women are, in most cases, the source of information (e.g. DHS), so other sources would have to be identified to improve the validity of the indicator. Maybe instead of using this indicator at the individual (woman) level, it should be used for…
MHTF	written	Finally, I think that facility birth should be included, particularly if it can be complemented with some quality of care indicators.
BMGF	written	It is a difficult choice between SBA and facility birth. We believe that SBA and facility births are largely coinciding in many, perhaps most, countries, and the difference between reported rates would be small. It is known, both under “SBA” and facility births, that “skilled care” is not always skilled, and there is need for everyone to work on quality improvement, to make “skilled care” really …
LSHTM	written	With regard to whether to include SBA and/or Facility Birth, In reality it is very rare for one and not the other to be measured. But for picking one for global reporting I would still go with SBA. I would stick with this indicator – it is often very close to facility delivery but in some settings lower than facility delivery (e.g. in NE Nigeria).
WHO MCA	written	SBA indicator has many issues. May want to consider adding a new indicator that combines facility birth and birth companion (e.g. % of women with a recent birth in a facility with a birth companion). This indicator could be collected via HH surveys.
Univ Southampton	written	Supports this indicator.
PopCouncil	2015-09-22	PopCouncil studies show that when the data source is women, individually, they overestimate the skill level of the attendant. However at the aggregate level as a binary indicator, skilled vs not skilled, this indicator held up in PopCouncil studies.
Specialist, Ethiopia	2015-09-22	This is an important measure for policy and programming, e.g. to plan for training midwives.
DHS, Dept Health South Africa	2015-09-22	The definition needs improvement: need to specify the provider type, and years of training/experience.
Dept Health, South Africa	2015-09-22	This is difficult to capture in home deliveries, due to the data source (women).
USAID	2015-09-22	Consider adding or supplanting with facility delivery.
?	2015-09-22	SBA does not correlate always with reduction in mortality, or quality of care.
UNFPA	2015-09-22	It is not certain if facility birth correlates better with mortality reduction or quality or even attendance at birth as many women deliver alone in facilities; but it could be improved with indicators for Met need for EmONC, and an indicator tracking effective referral systems.
DHS	2015-09-22	It would be possible to cross tabulate the most skilled attendant in the delivery room and he type of facility to create a combined indicator, that does in fact correlate to MMR.
?	2015-09-22	There is a need to add specific coding definitions for the attending provider's knowledge and experience, to allow comparisons across countries and differing cadres.
Univ Southampton	2015-09-22	It is important to retain SBA as a core indicator, as it represents the only link to human resources in the core set.
?	2015-09-22	As an indicator, facility birth has issues of reliability and validity similar to SBA.
Univ Ouagadougou	2015-09-22	An argument for facility birth is that it is better to focus on a measure of the health system, i.e. facility level, rather than to a measure at the individual person level, i.e. SBA. Facility birth comprises Health Sx infrastructure, equipment, skill of providers. These are the key issues, and a facility birth indicator is more comparable across countries.
MCSP	2015-09-22	A similar limitation for facility birth related to the data source: in studies women cannot distinguish between types/levels of facility.
MCSP	2015-09-22	An advantage to facility birth as an indicator is that it can be captured more frequently via HMIS.
?	2015-09-22	It might be optimal to have a combination of both indicators with data from multiple data sources: HMIS and HHS
WHO RHR	2015-09-22	Encouragement not to drop SBA, which is already in SDGs; but sounds like we are willing to include facility birth in addition, and to improve definitions for SBA and facility birth. Decisions can be made on the most reliable data source(s).

[truncated: 9 more sheets: #6 Companion, #7 PNC, #8 Met Need FP, #9 C-section, #10 Met Need EmOC, #11 Birth reg, #12 Death reg, #13 EmOC per pop, All other input]
